# Supplementary material for: Selection for Short-Nose and Small Size Creates a Behavioural Trade-Off in Dogs
Source: Animals (Basel). 2025 Jul 28;15(15):2221. doi: 10.3390/ani15152221 (PMC12345462; doi:10.3390/ani15152221)
Supplement: Supplementary file 1 [file animals-15-02221-s001.zip]

Archive with 1 entries (1 files):
- animals-3756120-supplementary.pdf
